# Supplementary material for: The Effects of Chemical Bonding at Subatomic Resolution: A Case Study on α-Boron
Source: Molecules. 2021 Jul 14;26(14):4270. doi: 10.3390/molecules26144270 (PMC8303496; doi:10.3390/molecules26144270)
Supplement: Supplementary file 1 [file molecules-26-04270-s001.zip]

Archive with 1 entries (1 files):
- molecules-1255845-SI.pdf
